# Supplementary material for: BayesAge: A maximum likelihood algorithm to predict epigenetic age
Source: Front Bioinform. 2024 Apr 4;4:1329144. doi: 10.3389/fbinf.2024.1329144 (PMC11024280; doi:10.3389/fbinf.2024.1329144)
Supplement: Supplementary file 3 [file DataSheet1.CSV]

sampleID	age
PFitness_1	38.00
PFitness_2	48.00
PFitness_3	45.00
PFitness_5	68.00
PFitness_6	46.00
PFitness_7	56.00
PFitness_8	53.00
PFitness_10	50.00
PFitness_11	43.00
PFitness_12	42.00
PFitness_14	30.00
PFitness_15	48.00
PFitness_17	57.00
PFitness_18	45.00
PFitness_19	37.00
PFitness_21	46.00
PFitness_22	65.00
PFitness_23	36.00
PFitness_24	54.00
PFitness_25	34.00
PFitness_26	25.00
PFitness_27	46.00
PFitness_28	56.00
PFitness_29	54.00
PFitness_30	66.00
PFitness_31	46.00
PFitness_32	69.00
PFitness_33	46.00
PFitness_34	60.00
PFitness_35	50.00
PFitness_36	32.00
PFitness_37	50.00
PFitness_38	42.00
PFitness_39	48.00
PFitness_40	55.00
PFitness_41	60.00
PFitness_42	46.00
PFitness_43	39.00
PFitness_44	32.00
PFitness_46	56.00
PFitness_47	60.00
PFitness_48	47.00
PFitness_49	52.00
PFitness_50	73.00
PFitness_51	60.00
PFitness_52	49.00
PFitness_53	52.00
PFitness_54	57.00
PFitness_55	47.00
PFitness_56	43.00
PFitness_58	50.00
PFitness_59	70.00
PFitness_60	48.00
PFitness_61	67.00
PFitness_62	43.00
PFitness_63	60.00
PFitness_64	71.00
PFitness_65	58.00
PFitness_66	43.00
PFitness_67	57.00
PFitness_68	52.00
PFitness_69	36.00
PFitness_70	39.00
PFitness_71	34.00
PFitness_72	47.00
PFitness_73	59.00
PFitness_74	35.00
PFitness_75	45.00
PFitness_76	56.00
PFitness_77	45.00
PFitness_78	51.00
PFitness_79	66.00
PFitness_80	54.00
PFitness_81	58.00
PFitness_82	50.00
PFitness_83	41.00
PFitness_84	65.00
PFitness_85	38.00
PFitness_86	52.00
PFitness_87	44.00
PFitness_88	74.00
PFitness_89	58.00
PFitness_90	53.00
PFitness_91	63.00
PFitness_92	39.00
PFitness_93	38.00
PFitness_94	54.00
PFitness_95	56.00
PFitness_97	63.00
PFitness_98	28.00
PFitness_99	33.00
PFitness_100	31.00
PFitness_101	28.00
PFitness_110	56.00
P41019081704106	38.00
P41019081704149	45.00
P41019081704250	68.00
P41019081704090	46.00
P41019081704126	56.00
P41019081704235	53.00
P41019081704253	42.00
P41019081704246	50.00
P41019081704247	42.00
P41019081704242	27.00
P41019081704121	30.00
P41019081704248	48.00
P41019081704241	57.00
P41019081704123	45.00
P41019081704185	37.00
P41019081704275	46.00
P41019081704127	36.00
P41019081704177	34.00
P41019081704206	25.00
P41019081704118	46.00
P41019081704111	56.00
P41019081704147	54.00
P41019081704187	66.00
P41019081704143	46.00
P41019081704194	69.00
P41019081704115	46.00
P41019081704122	60.00
P41019081704110	50.00
P41019081704216	32.00
P41019081704196	50.00
P41019081704124	42.00
P41019081704203	55.00
P41019081704136	60.00
P41019081704114	46.00
P41019081704176	39.00
P41019081704188	32.00
P41019081704125	56.00
P41019081704182	60.00
P41019081704109	47.00
P41019081704223	52.00
P41019081704117	73.00
P41019081704227	60.00
P41019081704225	49.00
P41019081704190	52.00
P41019081704204	57.00
P41019081704100	47.00
P41019081704221	43.00
P41019081704140	50.00
P41019081704213	70.00
P41019081704212	48.00
P41019081704254	43.00
P41019081704130	60.00
P41019081704226	71.00
P41019081704200	58.00
P41019081704189	43.00
P41019081704112	57.00
P41019081704132	52.00
P41019081704224	36.00
P41019081704209	39.00
P41019081704087	34.00
P41019081704108	47.00
P41019081704230	59.00
P41019081704210	35.00
P41019081704191	45.00
P41019081704116	45.00
P41019081704197	51.00
P41019081704240	66.00
P41019081704178	54.00
P41019081704181	58.00
P41019081704133	50.00
P41019081704144	41.00
P41019081704239	65.00
P41019081704199	38.00
P41019081704215	52.00
P41019081704201	44.00
P41019081704139	74.00
P41019081704180	58.00
P41019081704238	53.00
P41019081704128	39.00
P41019081704257	38.00
P41019081704195	54.00
P41019081704120	56.00
P41019081704217	63.00
P41019081704205	28.00
P41019081704251	33.00
P41019081704220	31.00
P41019081704202	28.00
P41019081704234	25.00
P41019081704207	68.00
P41019081704193	56.00
P41019081704236	32.00
P41019081704179	62.00
P41019081704175	49.00
P41019081704183	47.00
P41019081704222	52.00
P41019081704138	56.00
130010	68.09
130029	60.61
130034	57.53
130059	67.33
130075	34.18
130078	65.69
130086	66.55
130103	60.81
130116	36.16
130135	67.91
130138	69.22
130176	63.01
130178	56.80
130207	59.89
130217	64.82
130220	57.85
130238	67.43
130239	66.98
130246	59.98
130262	68.29
140270	44.41
140279	67.48
140282	64.71
140301	70.19
140302R	48.70
140302	48.70
140304	62.55
140307R	64.22
140307	64.22
140316	59.67
140330	62.99
140331	61.57
140333	69.39
140335	62.88
140351R	61.15
140351	61.15
140361	66.90
140375	24.92
140380	70.95
140387	55.19
140394	45.89
140426	64.16
140427	65.22
140430R	63.44
140430	63.44
140460	53.29
140468R	64.42
140468	64.42
160013	68.29
160014	64.67
160020	42.63
160036R	66.49
160036	66.49
160043	65.97
160044	58.49
160048R	55.81
160048	55.81
160058	41.15
160068R	69.66
160068	69.66
160080	71.59
170055	67.73
170058	63.93
170060	67.15
170061	67.54
180009	65.68
180013	66.44
180018	58.88
180019R	63.01
180019	63.01
180030	55.05
180032	58.64
180034	68.13
180037	68.94
180052	56.11
180056	67.27
180064	61.21
180067	63.93
180071	20.36
180073	68.77
180077	57.98
190001	63.07
190009	72.27
190013	67.13
190020	62.93
190034R	63.71
190034	63.71
190050	68.44
190067	69.13
190071	43.46
190098	63.38
200006	64.22
200029	35.09
Neonate1048	0.00
Neonate1050	0.00
Neonate1051	0.00
Neonate1052	0.00
Neonate1057	0.00
Neonate1060	0.00
Neonate1069	0.00
Neonate1072	0.00
Neonate1073	0.00
Neonate1074	0.00
Neonate1075	0.00
Neonate1036	0.00
Neonate1039	0.00
Neonate1042	0.00
Neonate1044	0.00
Neonate1045	0.00
Turk-10	70.00
Turk-104	70.00
Turk-105	70.00
Turk-107	86.00
Turk-108	73.00
Turk-109	83.00
Turk-10R	70.00
Turk-11	50.00
Turk-110	58.00
Turk-11R	50.00
Turk-12	19.00
Turk-12R	19.00
Turk-14	71.00
Turk-14R	71.00
Turk-15	83.00
Turk-15R	83.00
Turk-16	67.00
Turk-16R	67.00
Turk-17	72.00
Turk-17R	72.00
Turk-18	65.00
Turk-18R	65.00
Turk-19	72.00
Turk-19R	72.00
Turk-20	76.00
Turk-20R	76.00
Turk-21	60.00
Turk-21R	60.00
Turk-22	85.00
Turk-22R	85.00
Turk-44	33.00
Turk-46	76.00
Turk-47	72.00
Turk-48	49.00
Turk-5	58.00
Turk-50	72.00
Turk-51	52.00
Turk-52	72.00
Turk-53	78.00
Turk-54	84.00
Turk-56	72.00
Turk-58	74.00
Turk-5R	58.00
Turk-60	56.00
Turk-63	55.00
Turk-64	64.00
Turk-66	79.00
Turk-67	75.00
Turk-7R	69.00
Turk-8	74.00
Turk-8R	74.00
Turk-9	65.00
Turk-9R	65.00
Turk-C12	46.00
Turk-C13	23.00
Turk-C14	27.00
Turk-C16	30.00
Turk-C17	38.00
Turk-C18	29.00
Turk-C21	28.00
Turk-C24	59.00
Turk-C26	23.00
Turk-C28	24.00
Turk-C31	24.00
Turk-C32	23.00
Turk-C33	40.00
Turk-C34	24.00
Turk-C37	80.00
Turk-C39	19.00
Turk-C40	31.00
Turk-C42	35.00
SalivaDiabetes_20000	70.00
SalivaDiabetes_20001	69.00
SalivaDiabetes_20002	71.00
SalivaDiabetes_20003	65.00
SalivaDiabetes_20004	58.00
SalivaDiabetes_20005	71.00
SalivaDiabetes_20006	84.00
SalivaDiabetes_20007	59.00
SalivaDiabetes_20008	59.00
SalivaDiabetes_20009	73.00
SalivaDiabetes_20010	65.00
SalivaDiabetes_20011	65.00
SalivaDiabetes_20012	68.00
SalivaDiabetes_20013	56.00
SalivaDiabetes_20014	82.00
SalivaDiabetes_20015	74.00
SalivaDiabetes_20016	62.00
SalivaDiabetes_20018	67.00
SalivaDiabetes_20019	66.00
SalivaDiabetes_20020	59.00
SalivaDiabetes_20021	40.00
SalivaDiabetes_20022	66.00
SalivaDiabetes_20024	56.00
SalivaDiabetes_20025	59.00
SalivaDiabetes_20026	74.00
SalivaDiabetes_20028	64.00
SalivaDiabetes_20029	50.00
SalivaDiabetes_20030	60.00
SalivaDiabetes_20031	64.00
SalivaDiabetes_20032	74.00
SalivaDiabetes_20033	56.00
SalivaDiabetes_20034	70.00
SalivaDiabetes_20035	75.00
SalivaDiabetes_20037	68.00
SalivaDiabetes_20038	61.00
SalivaDiabetes_20039	80.00
SalivaDiabetes_20040	82.00
SalivaDiabetes_20041	83.00
SalivaDiabetes_20042	58.00
SalivaDiabetes_20043	73.00
SalivaDiabetes_20044	64.00
SalivaDiabetes_20045	63.00
SalivaDiabetes_20046	70.00
SalivaDiabetes_20047	68.00
SalivaDiabetes_20048	40.00
SalivaDiabetes_20049	59.00
SalivaDiabetes_20050	66.00
SalivaDiabetes_20051	66.00
SalivaDiabetes_20052	67.00
SalivaDiabetes_20053	92.00
SalivaDiabetes_20054	76.00
SalivaDiabetes_20055	57.00
SalivaDiabetes_20056	66.00
SalivaDiabetes_20057	73.00
SalivaDiabetes_20058	72.00
SalivaDiabetes_20059	70.00
SalivaDiabetes_20060	64.00
SalivaDiabetes_20061	51.00
SalivaDiabetes_20062	65.00
SalivaDiabetes_20063	75.00
SalivaDiabetes_20064	76.00
SalivaDiabetes_20066	74.00
SalivaDiabetes_20067	68.00
SalivaDiabetes_20068	82.00
SalivaDiabetes_20069	71.00
SalivaDiabetes_20070	75.00
SalivaDiabetes_20071	65.00
SalivaDiabetes_20072	60.00
SalivaDiabetes_20073	40.00
SalivaDiabetes_20074	86.00
SalivaDiabetes_20075	82.00
SalivaDiabetes_20076	75.00
SalivaDiabetes_20077	82.00
SalivaDiabetes_20078	71.00
SalivaDiabetes_20080	67.00
SalivaDiabetes_20081	62.00
SalivaDiabetes_20082	61.00
SalivaDiabetes_20083	65.00
SalivaDiabetes_20084	59.00
SalivaDiabetes_20085	60.00
SalivaDiabetes_20086	65.00
SalivaDiabetes_20087	59.00
SalivaDiabetes_20089	53.00
SalivaDiabetes_20090	54.00
SalivaDiabetes_20091	63.00
SalivaDiabetes_20092	69.00
SalivaDiabetes_20093	68.00
SalivaDiabetes_20094	67.00
